# Supplementary material for: A novel necroptosis-related LncRNA signature for prediction of prognosis and therapeutic responses of head and neck squamous cell carcinoma
Source: Front Pharmacol. 2022 Aug 9;13:963072. doi: 10.3389/fphar.2022.963072 (PMC9395581; doi:10.3389/fphar.2022.963072)
Supplement: Supplementary file 2 [file DataSheet1.xlsx]

## Sheet: Table S1
Table S1. Details of baseline information in 4 cohorts.
Accession	TCGA-NHSC	GSE41613	GSE42743	GSE65858
Number of Patients (%)	494 (100%)	97 (100%)	103 (100%)	270 (100%)
Age
<=60	240 (48.6)	47 (48.5)	54 (52.4)	153 (56.7)
>60	254 (51.4)	50 (51.5)	49 (47.6)	117 (43.3)
Gender
Male	362 (73.3)	66 (68.0)	79 (76.7)	223 (82.6)
Female	132 (26.7)	31 (32.0)	24 (23.3)	47 (17.4)
AJCC Stage
I-II	112 (22.7)	41 (42.3)	--	55 (20.4)
III-IV	368 (74.5)	56 (57.7)	--	215 (79.6)
Not available	14 (2.8)	0 (0.0)	--	--
T stage
T1+T2	174 (35.2)	--	48 (46.6)	115 (42.6)
T3+T4	305 (61.7)	--	55 (53.4)	155 (57.4)
Not available	15 (3.0)	--	--	--
N stage
N0+N1	317 (64.2)	--	--	126 (46.7)
N2+N3	155 (31.4)	--	--	144 (53.3)
Not available	22 (4.5)	--	--	--
M stage
M0	464 (93.9)	--	--	263 ( 97.4)
M1	5 (1.0)	--	--	7 ( 2.6)
Not available	25 (5.1)	--	--	--
Grade
G1+G2	355 (71.9)	--	--	--
G3+G4	120 (24.3)	--	--	--
Not available	19 (3.8)	--	--	--
Smoke
Yes	--	--	82 (79.6)	222 (82.2)
No	--	--	21 (20.4)	48 (17.8)
HPV
Positive	--	--	--	73 (27.0)
Negative	--	--	--	197 (73.0)
Survival status
Alive	280 (56.7)	46 (47.4)	59 (57.3)	176 (65.2)
Dead	214 (43.3)	51 (52.6)	44 (42.7)	94 (34.8)

## Sheet: Table S2
Table S2. 25 prognosis-related consensus genes in all cohorts
ENSEMBL	SYMBOL
ENSG00000023330	ALAS1
ENSG00000008256	CYTH3
ENSG00000049540	ELN
ENSG00000074590	NUAK1
ENSG00000079931	MOXD1
ENSG00000086991	NOX4
ENSG00000105137	SYDE1
ENSG00000106819	ASPN
ENSG00000111341	MGP
ENSG00000123500	COL10A1
ENSG00000125869	LAMP5
ENSG00000129009	ISLR
ENSG00000134590	RTL8C
ENSG00000137507	LRRC32
ENSG00000140092	FBLN5
ENSG00000144810	COL8A1
ENSG00000145147	SLIT2
ENSG00000163909	HEYL
ENSG00000165617	DACT1
ENSG00000170369	CST2
ENSG00000171476	HOPX
ENSG00000172638	EFEMP2
ENSG00000175600	SUGCT
ENSG00000182492	BGN
ENSG00000184304	PRKD1
